# Supplementary material for: Differences in Aroma Profile of Cabernet Sauvignon Grapes and Wines from Four Plots in Jieshi Mountain Region of Eastern China
Source: Foods. 2023 Jul 11;12(14):2668. doi: 10.3390/foods12142668 (PMC10378549; doi:10.3390/foods12142668)
Supplement: Supplementary file 1 [file foods-12-02668-s001.zip › Table S1-S9.xlsx]

## Sheet: Table S1
Table S1. Meteorological data of Jieshi Mountain region in 2020 and 2021.
Meteorological Parameter	2020	2021
the effective accumulated temperature from Apr. to Sept. (℃)	2256.03	2159.73
the effective accumulated temperature from Aug. to Sept. (℃)	868.8	839.033
the average temperature from Apr. to Sept. (℃)	22.2734	21.7472
the average humidity from Apr. to Sept. (%)	66.7842	71.7856
rainfall from Jun. to Aug. (mm)	323.4	530.7
rainfall in Sept. (mm)	71.6	193.1
rainy days from Jun. to Aug. (d)	23	23
rainy days in Sept. (d)	3	11
sunny days from Jun. to Aug. (d)	43	32
sunny days in Sept. (d)	20	9

## Sheet: Table S2
Table S2. Monthly meteorological data of Jieshi Mountain region in 2020 and 2021
Month	monthly average temperature(℃)		monthly average humidity(%)		monthly average rainfall(mm)		monthly number of rainny days(d)		monthly number of sunny days(d)
	2020	2021	2020	2021	2020	2021	2020	2021	2020	2021
Apri.	14.5433	13.92	39.6444	53.4667	26.9	59.6	1	4	27	12
Mar.	18.3043	19.6667	68.5925	55.0946	142.6	16.6	13	7	10	9
Jun.	25.4411	22.9778	64.5311	70.2589	11.5	104.6	9	6	13	12
jul.	26.7828	26.2613	74.4376	87.3989	47.9	327.1	8	9	14	8
Aug.	26.4656	25.2613	81.9387	81.4591	264	99	6	8	16	12
Sept.	21.9456	22.1978	70.74	82.7489	71.6	193.1	3	11	20	9

## Sheet: Table S3
Table S3. Physico-chemical properties of soil of four plots in Bodega Langes.
parcels	depth/cm	particle proportion/%			texture	organic matter		electrical conductivity/（mS/m）	pH		cation exchange capacity
		<0.002mm	0.002~0.02mm	0.02~2mm		c/（g/kg）	grade		value	grade	c/（cmol/kg）	grade
CS1	0~30	23.71±0.86g	18.69±0.44d	57.93±1.41a	sandy clay loam	17.87±1.3a	4	11.17±0.37abc	6.49±0.03d	slightly acidic	12.8±0.16d	3
	30~60	28.43±0.55cd	24.36±0.26b	47.22±0.81d	loamy clay	12.1±1.68b	4	5.62±0.49c	6.73±0.01c	neutral	15.63±0.21b	2
	60~90	26.87±0.29de	20.71±2.47cd	52.43±2.28c	loamy clay	16.63±0.17a	4	8.84±4.85bc	6.77±0.1c	neutral	13.37±0.34cd	3
CS2	0~30	24.69±0.34fg	18.87±1.29d	56.44±1.07ab	sandy clay loam	17.13±2.93a	4	6.33±0.76c	6.97±0.11b	neutral	13.03±0.21d	3
	30~60	27.09±0.48de	19.03±1.17d	53.55±1.51bc	loamy clay	8.89±0.78cd	5	17.4±2.91a	6.46±0.09d	slightly acidic	12.2±0.16d	3
	60~90	29.36±1.01bc	22.55±1.35bc	48.09±0.46d	loamy clay	8.39±1.02cd	5	5.53±0.7c	7.01±0.08ab	neutral	15.3±1.21bc	3
CS3	0~30	31.56±0.37a	28.32±1.01a	40.11±1.18e	loamy clay	8.85±0.76cd	5	7.64±0.88c	7.02±0.07ab	neutral	13.9±1.42bcd	3
	30~60	28.04±0.87cd	25.36±0.62b	46.6±1.43d	loamy clay	8.74±0.9cd	5	8.1±0.97c	7.05±0.05ab	neutral	13.77±0.76bcd	3
	60~90	27.01±0.65de	22.96±1.22bc	50.03±1.83cd	loamy clay	9.57±0.63c	5	13.5±1.61abc	6.26±0.05e	slightly acidic	8.99±0.27e	4
CS4	0~30	29.59±0.38bc	29.47±0.77a	40.96±1.1e	loamy clay	8.6±0.92cd	5	11.09±1.49abc	7.08±0.03ab	neutral	15.73±1.58b	2
	30~60	30.79±1.3ab	30.85±1.62a	38.36±2.89e	loamy clay	6.13±0.5e	5	12.26±3.28abc	7.04±0.04ab	neutral	19.17±0.9a	2
	60~90	25.57±1.11ef	22.48±1.65bc	51.95±2.76c	loamy clay	5±0.57e	6	16.29±9.5ab	7.12±0.02a	neutral	15±0.99bc	3
Different letters indicate significant differences between all samples of soil in four plots by one-way ANOVA analysis (p < 0.05).

## Sheet: Table S4
Table S4. Soil mineral elements of four plots in Bodega Langes.
parcel	total nitrogen		available phosphorus		available potassium		available calcium		available magnesium		available iron
	g/kg	grade	mg/kg	grade	mg/kg	grade	mg/kg	grade	mg/kg	grade	mg/kg	grade
CS1	0.71±0.02a	4	37.47±2.82a	2	100.4±3.97a	3	2073.33±66c	1	305.33±7.32b	1	55.77±1.39a	1
CS2	0.61±0.02b	5	22.1±0.96b	2	95.77±1.01ab	4	2313.33±66ab	1	341.33±5.31a	1	37.63±1.76b	1
CS3	0.62±0.02b	5	18.6±0.37b	3	95.8±1.26ab	4	2393.33±146.36a	1	347.33±6.02a	1	31.27±0.62c	1
CS4	0.62±0.02b	5	21.4±0.82b	2	91.07±2.9b	4	2133.33±52.49bc	1	289.33±13.22b	2	35.77±1.01b	1
The depth of soil was 30~60 cm under surface. Different letters indicate significant differences between four plots by one-way ANOVA analysis (p < 0.05).

## Sheet: Table S5
Table S5. The concentration (μg/kg) and differences of free aroma compounds of grapes of four plots in the vintage of 2020 and 2021.
No.	compound	2020				2021				significance
		CS1	CS2	CS3	CS4	CS1	CS2	CS3	CS4	V	P	V×P
1	1-Heptanol	0±0a	0±0a	0±0a	0±0a	0.45±0.16a	0.7±0.27a	0.87±0.31a	0.57±0.22a	****	ns	ns
2	1-Octen-3-ol	0.3±0.02a	0.38±0.12a	0.57±0.2a	0.48±0.08a	1.7±0.21a	1.98±0.93a	2.04±0.19a	1.91±0.38a	****	ns	ns
3	(E)-2-Octenol	0±0b	0.06±0.02a	0±0b	0±0b	0.13±0.06a	0.13±0.04a	0.18±0.02a	0.13±0.03a	****	ns	ns
4	2-ethyl-1-Hexanol	0.44±0.07b	0.97±0.34a	0.72±0.09ab	0.64±0.2ab	0.32±0.16a	0.55±0.26a	0.7±0.29a	0.42±0.2a	ns	ns	ns
5	1-Octanol	0.18±0.01b	0.26±0.07ab	0.31±0.04a	0.22±0.01ab	0.36±0.02b	0.4±0.03ab	0.48±0.03a	0.42±0.08ab	****	**	ns
6	1-Decanol	0.06±0a	0.07±0.01a	0.06±0.01a	0.05±0.01a	0.04±0a	0.04±0a	0.04±0a	0.04±0.01a	****	ns	ns
7	(Z)-3-Hexenol acetate	0.49±0.02a	0.49±0.05a	0.55±0.12a	0.44±0.01a	0±0a	0±0a	0±0a	0±0a	****	ns	ns
8	Benzaldehyde	2.05±0.17a	2.73±0.6a	2.73±0.47a	2.44±0.17a	4.13±0.69a	4.03±0.52a	4.9±0.71a	3.85±0.43a	****	ns	ns
9	Benzyl alcohol	14.54±0.44b	22.45±2.99a	20.49±3.93ab	20.53±2.25ab	21.51±2.79ab	14.32±0.56b	22.27±4.9a	15.8±2.15ab	ns	ns	**
10	styrene	4.47±0.33ab	4.88±0.31a	4.22±0.39ab	3.61±0.4b	3.08±1.3a	0.4±0.05b	1.9±0.89ab	0.98±0.44b	****	*	*
11	Phenylacetaldehyde	8.14±0.4b	9.54±0.5ab	10.93±1.74a	8.95±1.13ab	11.64±1.53a	12.52±0.47a	15.43±1.98a	12.97±1.77a	****	*	ns
12	Phenylethyl Alcohol	14.09±1.43ab	19.03±2.35ab	19.8±4.17a	12.82±1.34b	11.62±1.66ab	9.34±0.23b	13.3±2.13a	8.98±0.9b	****	*	ns
13	Methyl salicylate	0.6±0.19a	0.64±0.07a	0.52±0.08a	0.39±0.04a	0.57±0.01a	0.57±0.01a	0.59±0.02a	0.56±0a	ns	ns	ns
14	Hexanal	2945.6±31.44b	3758.51±377.38a	3924.45±207.67a	2717.13±297.2b	3287.17±223.79a	2820.07±344.58a	3167.26±284.01a	3114.82±387.05a	ns	*	**
15	(E,E)-2,4-Hexadienal	29.68±3.38b	36.9±3.15a	32.87±1.76ab	28.5±2.65b	50.7±1.97a	40.58±3.66b	44.72±3.33ab	40.77±5.21b	****	ns	*
16	(E)-2-Hexenal	4892.58±349.59c	7004.33±839.39a	6284.04±519.31ab	5021.33±337.15bc	4219.62±293.05a	3467.89±292a	4245.65±448.59a	3973.53±533.62a	****	ns	**
17	(E)-3-Hexen-1-ol	9.18±0.93a	8.77±0.92a	7.23±0.6ab	5.97±1.28b	5.33±1.2a	3.12±0.48ab	3.73±1.28ab	2.62±0.92b	****	**	ns
18	(Z)-3-Hexen-1-ol	52.61±2.37a	28.48±2.89b	41.57±9.63ab	39.5±6.45ab	7.25±0.52ab	6.85±1.88ab	9.94±1.64a	4.68±1.19b	****	**	*
19	(E)-2-Hexen-1-ol	287.59±20.05b	113.37±11.71d	178.79±13.08c	377.96±44.62a	1034.29±81.7a	678.75±14.93b	464.24±75.66c	392.27±122.34c	****	****	****
20	1-Hexanol	70.1±3.5a	39.8±3.35c	51.67±4.27b	49.32±4.76b	466.51±85.95a	375.66±9.36a	304.33±62.16a	303.78±105.2a	****	ns	ns
21	(E)-2-Nonenal	1.92±0.05ab	2±0.05a	1.9±0.02ab	1.82±0.05b	1.83±0.05ab	1.78±0.04b	2.07±0.03a	1.92±0.07b	ns	*	***
22	Nonanal	4.47±0.76a	6.11±0.53a	5.29±0.68a	5.56±1.43a	1.97±0.46a	2.6±0.35ab	3.6±0.69a	2.37±0.56ab	****	ns	ns
23	1-Nonanol	0.05±0.01a	0.06±0.02a	0.08±0.01a	0.05±0.02a	0.21±0.03a	0.29±0.06a	0.28±0.01a	0.24±0.02a	****	ns	ns
24	TDN	0.58±0.01b	0.61±0.01a	0.61±0a	0.58±0b	0.75±0b	0.77±0.01a	0.76±0.01ab	0.76±0.01ab	****	**	ns
25	(Z)-β-Damascenone	2.92±0.04b	3.08±0.09a	3.06±0.01a	2.93±0.04b	1.31±0.04b	1.47±0.06a	1.4±0.01ab	1.44±0.09ab	****	**	ns
26	(E)-β-Damascenone	3.85±0.65b	6.5±1.41a	6.22±0.22a	4.18±0.8b	3.85±0.75a	6.62±1.02a	5.77±0.37a	6.52±1.86a	ns	*	ns
27	β-Ionone	0.59±0ab	0.6±0.01a	0.6±0ab	0.59±0b	0.81±0.01b	0.82±0.01ab	0.85±0.01a	0.85±0.02a	****	ns	*
28	Vitispirane A&B	0.29±0.01bc	0.34±0.03a	0.32±0.01ab	0.28±0c	0.5±0.01a	0.5±0a	0.5±0a	0.51±0.01a	****	**	**
29	Theaspirane A	0.31±0b	0.33±0.01a	0.32±0b	0.31±0b	0.57±0a	0.57±0a	0.57±0ab	0.56±0b	****	***	*
30	Theaspirane B	0.3±0a	0.31±0a	0.3±0a	0.29±0b	0.5±0a	0.5±0a	0.5±0a	0.49±0b	****	***	ns
31	cis-Geranyl acetone	0.44±0.01b	0.49±0.04ab	0.54±0.04a	0.51±0.04ab	0.66±0.1a	0.67±0.1a	0.76±0.09a	0.71±0.05a	****	ns	ns
32	p-Cymenene	0.68±0.01c	0.74±0.02a	0.72±0.01ab	0.7±0.02bc	0.25±0.03ab	0.29±0.03a	0.27±0.02ab	0.22±0.03b	****	*	ns
33	p-Cymene	0.73±0.02b	0.9±0.06a	0.82±0.03a	0.74±0.03b	1.15±0.31ab	1.53±0.57a	0.51±0.08b	0.71±0.15b	ns	*	ns
34	Linalool	0.13±0.01a	0.18±0.04a	0.2±0.1a	0.15±0.04a	0.9±0.01a	0.9±0.02a	0.9±0.01a	0.9±0.01a	****	ns	ns
35	4-Terpinenol	0±0a	0±0a	0±0a	0±0a	0.99±0.02a	1.08±0.04a	1.05±0.09a	1.05±0.05a	****	ns	ns
36	α-Terpineol	0.23±0.01b	0.28±0.02a	0.26±0.02ab	0.24±0.01b	0.96±0.01b	0.97±0.01ab	0.98±0.01ab	0.99±0.01a	****	*	*
37	γ-Terpineol	0.21±0.01b	0.27±0.03a	0.23±0.01b	0.21±0b	0.94±0b	0.95±0.01ab	0.96±0.01a	0.96±0.01a	****	**	**
38	Cadalene	0.57±0b	0.58±0a	0.57±0b	0.57±0b	0.74±0b	0.75±0a	0.75±0a	0.75±0a	****	***	ns
39	(E)-2-Heptenal	0.51±0.09b	0.75±0.16a	0.5±0.03b	0.47±0.07b	0.45±0.19a	0.39±0.11a	0.6±0.05a	0.5±0.13a	ns	ns	ns
40	6-methyl-5-Hepten-2-one	0.23±0.01a	0.33±0.05a	0.36±0.11a	0.25±0.05a	0.88±0.07ab	0.94±0.21ab	1.05±0.13a	0.65±0.01b	****	*	ns
41	(E)-2-Octenal	0.74±0.02d	1.46±0.11a	1.03±0.04c	1.26±0.09b	0.39±0.05b	0.43±0.08b	0.75±0.09a	0.55±0.16ab	****	****	****
42	Octanal	0.73±0.06b	1.25±0.21a	1.07±0.23ab	0.92±0.1ab	0.63±0.11b	0.87±0.11b	1.32±0.2a	0.87±0.16b	ns	**	ns
43	2-Nonanone	0.66±0.01b	0.68±0.01a	0.67±0ab	0.66±0.01b	0.66±0.01a	0.68±0.03a	0.69±0.01a	0.67±0.01a	ns	*	ns
44	Decanal	1.74±0.27b	2.62±0.5a	1.61±0.07b	1.25±0.26b	1.21±0.32a	1.56±0.47a	2.39±0.68a	1.42±0.82a	ns	ns	ns
45	Phenol	2.92±0.19b	4.2±0.47a	3.91±0.4a	2.86±0.14b	1.73±0.44a	1.63±0.02a	1.87±0.25a	1.32±0.17a	****	**	*
V: vintages; P: plots; V×P: vintages and plots. Different letters indicate significant differences between four plots in the same vintage by one-way ANOVA analysis (p < 0.05). *, **, *** and **** indicate significance performed by two-way ANOVA analysis between four plots in two vintages at p < 0.05, 0.01, 0.001and 0.0001, respectively. ns indicates no significance.

## Sheet: Table S6
Table S6. The concentration (μg/kg) and differences of bound aroma compounds of grapes of four plots in the vintage of 2020 and 2021.
No.	compound	2020				2021				significance
		CS1	CS2	CS3	CS4	CS1	CS2	CS3	CS4	V	P	V×P
1	3-methyl-1-Butanol	18.87±1.22b	19.03±0.76b	18.19±2.12b	23.75±0.62a	0.31±0.22a	0.6±0.19a	0.53±0.38a	0.72±0.46a	****	**	**
2	2-Heptanol	0.08±0.01a	0.1±0.04a	0.09±0.01a	0.08±0.01a	0.05±0.01b	0.1±0.02a	0.1±0.01a	0.07±0.01ab	ns	ns	ns
3	1-Heptanol	0±0a	0±0a	0±0a	0±0a	0.45±0.16a	0.7±0.27a	0.87±0.31a	0.57±0.22a	****	ns	ns
4	1-Octen-3-ol	0.1±0.02b	0.17±0.03a	0.13±0.02ab	0.1±0b	0.09±0.01a	0.1±0.02a	0.11±0.03a	0.12±0.02a	ns	ns	*
5	1-Octanol	0.32±0.02a	0.34±0a	0.37±0.04a	0.32±0.02a	0.21±0.01a	0.21±0.01a	0.22±0.02a	0.2±0.01a	****	ns	ns
6	2-Octanol	0.14±0a	0.14±0a	0.14±0a	0.14±0a	0.13±0a	0.13±0a	0.13±0a	0.13±0a	****	ns	ns
7	2-ethyl-1-Hexanol	0.12±0.03a	0.18±0.01a	0.14±0.04a	0.14±0.03a	0.03±0.04a	0.03±0.05a	0.13±0.18a	0±0a	*	ns	ns
8	1-Decanol	0.08±0ab	0.09±0.01a	0.08±0.01ab	0.07±0b	0.05±0.01a	0.05±0a	0.06±0.01a	0.05±0a	****	ns	ns
9	Benzyl alcohol	57.14±11.04a	92.06±15.01a	100.43±31.94a	84.69±14.61a	35.35±5.38b	55.72±11.07b	76.2±7.89a	53.45±10.08b	**	*	ns
10	Phenylethyl Alcohol	43.6±7.82a	62.97±10.59a	60.48±10.65a	59.27±10.48a	17.03±1.76c	27.03±2.81ab	30.22±1.77a	21.81±3.32bc	****	*	ns
11	Methyl salicylate	0.67±0.12a	1.01±0.26a	0.85±0.29a	0.62±0.01a	0.65±0.03a	1.02±0.41a	0.74±0.03a	0.58±0.01a	ns	*	ns
12	(E)-3-Hexen-1-ol	1.35±0.32a	1.01±0.12a	1.22±0.23a	0.92±0.09a	0.05±0.05a	0.04±0.04a	0.01±0.01a	0.05±0.07a	****	ns	ns
13	(Z)-3-Hexen-1-ol	1.67±0.08ab	2.23±0.58a	1.89±0.27ab	1.32±0.04b	1.01±0.13ab	1.15±0.12ab	1.27±0.04a	0.99±0.14b	****	*	ns
14	(E)-2-Hexen-1-ol	213.33±38.29a	150.14±12.49b	136.36±16.34b	165.73±25.73ab	0±0a	0±0a	0±0a	0±0a	****	*	*
15	1-Hexanol	10.7±1.06a	11.49±1.76a	11.24±1.65a	10.03±0.39a	4.58±0.32a	4.09±0.52ab	3.89±0.63ab	2.98±0.6b	****	ns	ns
16	1-Nonanol	0.4±0.04a	0.41±0.02a	0.44±0.05a	0.41±0.04a	0.15±0.01a	0.15±0.01a	0.16±0.02a	0.14±0a	****	*	ns
17	2-Nonanol	0.13±0b	0.13±0a	0.13±0ab	0.13±0b	0.14±0ab	0.14±0.01ab	0.15±0a	0.13±0b	****	ns	ns
18	Linalool	0.87±0.01a	0.88±0.01a	0.87±0.01a	0.86±0.01a	0.86±0.01a	0.85±0a	0.86±0.01a	0.85±0a	***	ns	ns
19	4-Terpinenol	1.19±0.01ab	1.26±0.05a	1.19±0.03ab	1.16±0.02b	1.13±0.23a	1.21±0.24a	1.25±0.38a	0.99±0.02a	ns	ns	ns
20	α-Terpineol	0.99±0.01a	1.03±0.02a	1.02±0.03a	1±0.01a	0.94±0.01b	0.95±0a	0.95±0ab	0.95±0.01a	****	ns	ns
21	Nerol	1.24±0.05ab	1.38±0.07a	1.32±0.14ab	1.12±0.06b	1.05±0.09a	1.07±0.05a	1.06±0.12a	0.95±0.04a	****	*	ns
22	trans-Geraniol	2.24±0.39a	2.39±0.43a	2.63±0.5a	1.98±0.16a	1.22±0.08a	1.35±0.02a	1.3±0.11a	1.17±0.14a	****	ns	ns
23	Phenol	1.56±0.25a	2.47±0.24a	3.03±1.19a	1.97±0.31a	0.34±0.06c	0.54±0.06ab	0.64±0.09a	0.44±0.08bc	****	ns	ns
V: vintages; P: plots; V×P: vintages and plots. Different letters indicate significant differences between four plots in the same vintage by one-way ANOVA analysis (p < 0.05). *, **, *** and **** indicate significance performed by two-way ANOVA analysis between four plots in two vintages at p < 0.05, 0.01, 0.001and 0.0001, respectively. ns indicates no significance.

## Sheet: Table S7
Table S7. The concentration (μg/L) and differences of aroma compounds of AF wines of four plots in the vintage of 2020 and 2021.
No.	compound	OT(μg/L)	2020				2021				significance
			CS1	CS2	CS3	CS4	CS1	CS2	CS3	CS4	V	P	V×P
1	1-Propanol	306000	20898.86±1783.26a	23115.13±826.71a	21463.21±1229.37a	20177.74±1539.68a	11524.05±151.53a	11450.54±997.84a	12009.31±168.88a	9587.78±197.3b	****	*	ns
2	Isobutanol	40000	82457.56±5244.2a	75536.6±3019.1a	76063.5±3502.62a	72789.1±4959.86a	92358.25±633.07a	81536.31±6603.73c	83502.29±1295.55bc	91093.24±2145.88ab	****	*	ns
3	1-Butanol	150000	3110.53±141.5a	2550.13±117.82b	2711.29±255.61ab	2346.95±188.12b	1230.44±22.94a	1074.68±87.96b	1225.99±18.84a	1194.38±18.38a	****	**	*
4	Isopentanol	30000	362172.39±11652.93a	301296.96±11124.36b	320254.35±29162.48ab	304114.17±24787.35b	228149.64±3021.41b	200606.3±12882.35c	215058.09±2876.65bc	263870.88±3743.58a	****	**	**
5	1-Pentanol	80000	52.35±4.27ab	60.51±0.18ab	62.7±7.54a	49.74±4.12b	49.69±3.26a	41.48±10.17a	48.87±3.98a	52.07±2.58a	**	ns	*
6	4-Methylpentanol	50000	63.08±4.23a	50.63±3.95a	57.54±7.22a	49.28±6.69a	32.63±0.5b	28.79±2.12c	30.88±1.39bc	43.83±0.22a	****	ns	**
7	3-Methylpentanol	50000	132.99±3.8a	92.45±4.45c	114.5±12.6ab	96.55±8.68bc	3.75±0.02b	3.23±0.17c	3.37±0.04c	4.7±0.11a	****	***	***
8	1-Heptanol	300	25.94±0.62c	35.16±1.29ab	41.92±6.43a	28.4±3.09bc	36.16±3.29a	23.72±2.95b	32.16±1.07a	35.55±2.84a	ns	*	***
9	2-Heptanol	100	5.26±0.1b	6.6±0.43ab	8.1±0.42a	7.75±1.15a	5.77±0.23c	11.95±0.89a	8.87±0.13b	4.9±0.06c	**	****	****
10	1-Octen-3-ol	20	3.44±0.21c	5.12±0.54b	6.53±0.42a	4.02±0.16c	10.03±0.04a	2.39±0.32c	3.99±0.31b	3.91±0.29b	ns	****	****
11	1-Octanol	900	39.74±1.92c	68.31±5.38b	79.57±8ab	89.9±6.53a	50.81±1.25b	48.73±3.13b	36.99±0.14c	96.31±1.98a	***	****	****
12	1-Decanol	400	4.12±0.31b	5.79±0.58a	5.68±0.38a	6.65±0.49a	7.95±0.45b	8.53±0.45b	5.53±0.2c	10.31±0.39a	****	****	****
13	Ethyl Acetate	7500	87076.93±507.85a	90828.04±3407.22a	87386.66±6117.3a	87993.63±10677.83a	82195.82±1607.34a	61875.96±4039.08b	54616.49±857.03c	49363.3±1180.31c	****	**	***
14	Ethyl lactate	150000	206872.05±9505.67b	348086.47±15268.91a	325317.3±40086.75a	277020.65±41812.65a	21310.36±507.58a	18957.38±2445.95a	8687.03±448.37b	10012.42±679.11b	****	**	***
15	Ethyl isobutyrate	15	65.88±4.94a	72.8±3.4a	66.53±5.9a	61.11±9.52a	137.81±3.25a	116.64±12.23b	127.55±7.83ab	132.39±5.47ab	****	ns	*
16	Ethyl butanoate	400	105.7±2.6ab	118.99±5.6a	97.72±6.51b	107.44±13.98ab	71.56±2.74a	62.24±4.02b	67.75±1.63ab	67.4±1.67ab	****	ns	*
17	Ethyl 3-hydroxybutyrate	20000	284.9±35.72a	337.57±42.23a	313.92±37.78a	277.5±10.91a	0±0a	0±0a	0±0a	0±0a	****	ns	ns
18	Ethyl 2-methylbutanoate	1	5.48±0.4a	4.69±0.54a	4.68±0.4a	5.19±0.94a	4.24±0.29b	3.55±0.17c	3.99±0.1b	4.65±0.02a	***	ns	ns
19	Ethyl 3-methylbutanoate	3	7.77±0.7a	6.05±0.29b	5.57±0.4b	5.88±0.92b	4.42±0.17b	3.75±0.24c	4.37±0.12b	5.7±0.08a	****	**	**
20	Ethyl (E)-3-hexenoate	nd	1.6±0.06a	1.44±0.08ab	1.32±0.16b	1.48±0.11ab	1.1±0.03a	0.99±0.04b	1.1±0.05a	1.06±0.05ab	****	ns	ns
21	Diethyl succinate	100000	1841.75±161.44a	1587.18±111.75a	1668.23±218.8a	1545.98±251.95a	167.21±12.77ab	135.31±24.31b	152.52±14.14ab	188.95±16.98a	****	ns	ns
22	Ethyl hexanoate	80	413.89±19.03a	398.81±23.61a	307.04±39.87b	319.67±14.56b	219.43±12.69a	175.1±15.22b	226.43±6.11a	233.72±4.53a	****	*	***
23	Ethyl 2-hydroxy-4-methylpentanoate	nd	69.48±4.05c	91.5±6.29ab	100.43±11.21a	74.87±7.94bc	57.14±1.05a	45.51±2.01b	48.08±1.9b	59.38±2.36a	****	ns	***
24	Ethyl heptanoate	220	1.12±0.1b	1.59±0.15a	1.75±0.24a	1.11±0.02b	1.17±0.08b	0.83±0.07c	2.13±0.04a	0.85±0.03c	*	****	****
25	Ethyl octanoate	580	378.87±28.45a	368.22±31.17a	278.32±44.13b	282.24±10.86b	315.82±14.88b	281.15±22.48c	316.44±6.26b	364.18±8.63a	ns	ns	***
26	Ethyl nonanoate	nd	0.36±0.04a	0.37±0.03a	0.38±0.05a	0.36±0.05a	0.76±0.02b	0.59±0.04c	1.06±0.01a	0.65±0.07c	****	****	****
27	Ethyl decanoate	200	111.47±10.48a	116.49±8.18a	93.77±14.27a	97.47±10.83a	116.37±3.6bc	107.14±5.48c	121.89±1.88b	134.82±5.9a	**	ns	**
28	Ethyl dodecanoate	1500	24.76±1.33b	28.31±1.1a	26.22±1.43ab	28.75±1.38a	32.53±0.5c	36.65±1.72b	35.36±0.37b	43.02±1.36a	****	****	**
29	Ethyl hexadecanoate	1500	27.06±1.88b	31.16±2.01ab	25.73±2.94b	36.75±5.63a	75.13±9.47c	99.77±4.97b	133.45±11.51a	141.77±10.39a	****	****	****
30	Isobutyl acetate	1584	51.03±0.97ab	55.93±1.98a	47.73±2.78b	49.75±4.35ab	61.57±2.08a	54.69±2.8b	46.2±0.76c	46.3±1.14c	ns	****	**
31	Isoamyl acetate	30	736.29±14.36a	605.8±45.74b	490.31±39.08c	495.66±17.6c	529.65±17.16a	537.98±35a	462.39±9.6b	511.72±11.18a	****	****	***
32	(Z)-3-Hexenol acetate	nd	3.55±0.04a	2.61±0.11c	3.09±0.24b	2.7±0.16c	21.72±0.88b	17.72±0.82c	18.77±0.75c	30.71±0.86a	****	****	****
33	Hexyl acetate	670	7.05±0.33a	6.57±0.51a	4.6±1.1b	4.96±0.12b	5.33±0.13b	5.84±0.36a	4.84±0.08c	4.21±0.07d	**	****	ns
34	Heptyl acetate	nd	0.4±0a	0.42±0.01a	0.41±0.03a	0.39±0a	0.44±0a	0.43±0.01a	0.44±0a	0.41±0b	***	*	ns
35	Methyl hexanoate	nd	1.68±0.05a	1.54±0.09ab	1.38±0.17b	1.36±0.07b	0.78±0.05b	0.64±0.06c	1.06±0.03a	0.96±0.04a	****	ns	****
36	Isoamyl lactate	200	10.65±0.08a	10.64±0.07a	10.45±0.14a	10.56±0.07a	14.86±0.97a	12.89±0.35ab	12.8±1.5ab	11.63±0.21b	****	*	*
37	Methyl octanoate	200	1.29±0.09a	1.27±0.11a	1.03±0.15a	1.18±0.18a	1.22±0.04b	1.12±0.08b	1.48±0.03a	1.54±0.05a	**	ns	**
38	Isoamyl hexanoate	nd	0.7±0.04a	0.59±0.03ab	0.46±0.12b	0.57±0.07ab	0.76±0.03b	0.61±0.02c	0.75±0.01b	0.89±0.03a	****	**	**
39	Methyl decanoate	1000	0±0a	0±0a	0±0a	0±0a	1496.89±87.41bc	1305.9±99.26c	1869.54±22.65a	1678.81±154.05ab	****	***	***
40	Isoamyl octanoate	nd	4.37±0.12a	4.41±0.1a	4.24±0.18a	4.31±0.14a	4.03±0.01bc	3.93±0.09c	4.17±0.02b	4.97±0.13a	ns	****	****
41	Isopentyl decanoate	125	0±0a	0±0a	0±0a	0±0a	496.61±10.73c	524.27±10.22b	512.62±6.54bc	605.48±12a	****	****	****
42	Isopentanoic acid	33.4	190.47±4.93ab	195.55±3.86a	180.06±8.75b	178.81±3.24b	201.04±0.88c	205.46±2.05b	194.75±1.73d	218.76±1.89a	****	**	***
43	Hexanoic acid	3000	1378.55±129.98a	1426.66±104.29a	1524.61±37.48a	1539.19±44.34a	0±0a	0±0a	0±0a	0±0a	****	ns	ns
44	Octanoic acid	10000	1037.57±72.28a	1109.27±95.04a	1161.13±24.92a	1172.27±76.91a	517.33±63.03c	619.09±46.77bc	687.83±14.32ab	791.21±58.2a	****	**	ns
45	n-Decanoic acid	6000	189.3±3.9a	197.09±12.09a	199.45±7.09a	200.28±10.28a	214.01±10.14a	201.9±11.71a	197.12±6.32a	173.11±2.94b	ns	ns	**
46	Benzaldehyde	2000	2.67±0.12bc	2.3±0.14c	3.18±0.24a	2.9±0.19ab	2.07±0.06a	1.37±0.09c	2.16±0.07a	1.88±0.07b	****	****	ns
47	Benzyl alcohol	200000	492.76±71.05b	545.87±56.86b	1086.38±142.93a	974.85±58.96a	504.24±31.68b	440.14±45.3b	455.78±26.1b	587.51±24.75a	****	****	****
48	Styrene	nd	1.63±0.13b	2.16±0.17a	1.73±0.18b	1.94±0.2ab	3.3±0.09b	4.38±0.3a	4.5±0.02a	4.38±0.06a	****	****	**
49	Phenylacetaldehyde	1	28.92±1.84a	26.05±1.17b	29.37±0.27a	27.24±0.57ab	15.79±0.89b	15.95±1.46b	16.66±0.49b	20.06±0.76a	****	*	**
50	Phenylethyl alcohol	10000	69354.63±2352.98bc	62003.79±5728.07c	81945.68±4740.77a	76129.6±4017.25ab	78108.91±3568.62b	77439.07±7794.79b	80166.63±3687.53b	109074.1±6245.7a	****	****	**
51	Ethyl salicylate	nd	4.67±1.17a	2.38±0.09b	2.01±0.3b	1.22±0.2b	0.29±0.05a	0.19±0b	0.27±0.02a	0.32±0.02a	****	***	***
52	Methyl salicylate	nd	1.07±0.01a	1±0.02b	1±0.03b	0.97±0.03b	0±0a	0±0a	0±0a	0±0a	****	**	**
53	Ethyl phenylacetate	nd	3.28±0.06b	3.51±0.17b	4.33±0.24a	3.72±0.36b	2.63±0.12b	2.79±0.18b	4.03±0.02a	2.55±0.07b	****	****	*
54	Phenethyl acetate	250	21.85±1.55a	18.72±1.24a	19.66±1.41a	19.13±1.64a	24.87±0.74a	24.29±2.34a	22.46±1.22a	25.37±0.61a	****	ns	ns
55	Ethyl hydrocinnamate	1.6	2.24±0.02a	2.17±0.01b	2.15±0.01b	2.16±0.03b	2.26±0.03b	2.34±0.06ab	2.33±0.01ab	2.39±0a	****	ns	***
56	1-Hexanol	8000	3956.07±99.46a	3901.64±182.13a	4026.89±582.59a	3675.54±351.58a	2548.44±37.28a	2102.03±127.88b	2260.87±28.92b	2621.88±39.31a	****	ns	ns
57	(E)-3-Hexen-1-ol	1000	106.92±1.28ab	100.67±3.43b	115.88±7.81a	100.46±7.6b	125.93±1.71a	87.49±12.19b	98.13±11.57b	123.85±2.98a	ns	**	**
58	(Z)-3-Hexen-1-ol	1000	40.28±1.32bc	47.45±1.82b	58.7±7.25a	32.84±4.21c	48.93±2.06a	47.15±2.66a	47.82±0.45a	47.39±1.11a	ns	***	***
59	(E)-2-Hexen-1-ol	15000	23.74±1.23a	24.59±1.67a	19.58±4.15a	26.52±5.56a	0±0a	0±0a	0±0a	0±0a	****	ns	ns
60	(Z)-2-Hexen-1-ol	nd	34.56±2.15a	34.02±2.64a	39.49±6.66a	32.9±4.12a	13.35±2.1a	12.93±3.62a	15.1±1.95a	18.06±0.48a	****	ns	ns
61	1-Nonanol	58	1.7±0.13c	2.89±0.14b	3.14±0.15ab	3.51±0.35a	23.92±0.9a	18.98±1.2b	24.42±0.26a	24.4±0.19a	****	****	****
62	2-Nonanol	600	9.9±0.64b	12.17±0.97a	14.39±1.07a	12.87±1.15a	1.5±0.09a	1.46±0.08a	1.27±0.03b	1.35±0.02ab	****	**	**
63	β-Damascenone	0.05	3.74±0.19a	3.5±0.28a	4.04±0.2a	3.87±0.41a	3.13±0.14bc	2.84±0.19c	3.42±0.02b	4.17±0.38a	**	**	*
64	p-Cymene	nd	0.4±0.01c	0.68±0.03a	0.61±0.04ab	0.58±0.05b	0.83±0.04b	1.45±0.09a	0.85±0.01b	0.86±0.01b	****	****	****
65	Linalool	15	2±0.12b	2.16±0.2ab	2.44±0.14a	1.93±0.1b	0.58±0.08b	0.66±0.09b	0.74±0.04b	1.02±0.19a	****	*	**
66	4-Terpinenol	5000	4.18±0.27b	14.66±2.03a	13.95±1.07a	15.24±0.97a	40.63±2.29b	121.19±9.3a	48.32±1.43b	42.56±0.33b	****	****	****
67	α-Terpineol	1000	1.15±0.11b	1.3±0.22ab	1.67±0.25a	1.31±0.04ab	0.58±0.03b	0.89±0.07a	0.74±0.06ab	0.74±0.18ab	****	*	ns
68	Citronellol	100	6.4±0.76b	7.61±0.56ab	8.5±0.79a	8.09±0.39a	8.06±0.7b	9.86±0.8ab	9.4±0.31ab	11.54±2.03a	***	*	ns
69	Phenol	7100	23.18±1.94c	31.98±3.25b	44.56±3.18a	45.76±2.38a	19.54±1.04b	23.69±4.16ab	13.17±0.62c	28.53±2.06a	****	****	****
70	m-Cresol	68	6.81±1.01b	7.85±0.83b	8.65±0.77ab	10.17±0.77a	12.88±0.93a	9.29±1.29b	6.94±0.74c	8.71±0.57bc	*	*	****
71	4-Ethylphenol	440	3.63±0.13c	4.95±0.4c	8.86±0.38b	13.56±1.26a	52.95±4.42a	31.35±3.87b	13.94±0.77c	36.72±2.58b	****	****	****
72	Furfural	14100	69.29±3.08a	51.03±5.5b	64±1.46a	71.43±4.27a	0±0a	0±0a	0±0a	0±0a	****	***	***
73	Methionol	500	2600.41±86.3ab	2240.57±216.63b	3042.04±189.48a	3020.27±240.51a	3535.95±285.61ab	2818.19±382.83b	2850.92±261.32b	3867.34±343.33a	***	**	*
74	Acetoin	150000	1538.32±28.61a	859.36±88.7b	783.37±80.15b	874.97±27.59b	69.7±12.92a	18.91±3.23b	12.56±1.32b	57.1±4.31a	****	****	****
The compounds whose OAV values >0.1 were marked in bold.
OT: odor threshold; V: vintages; P: plots; V×P: vintages and plots. Different letters indicate significant differences between four plots in the same vintage by one-way ANOVA analysis (p < 0.05). *, **, *** and **** indicate significance performed by two-way ANOVA analysis between four plots in two vintages at p < 0.05, 0.01, 0.001and 0.0001, respectively. The compounds whose OAV values >0.1 were…

## Sheet: Table S8
Table S8. The concentration (μg/L) and differences of aroma compounds of MLF wines of four plots in the vintage of 2020 and 2021.
No.	compound	threshold (μg/L)	2020				2021				significance
			CS1	CS2	CS3	CS4	CS1	CS2	CS3	CS4	V	P	V×P
1	1-Propanol	306000	21753.56±479.93b	23211.26±780.89ab	23219.98±587.24ab	24796.28±1726.8a	10278.55±1390.73ab	12785.48±1594.45a	11195.61±571.65ab	9081.77±497.07b	****	ns	*
2	Isobutanol	40000	87036.89±2197.12a	78389.78±1991.91b	82902.47±1601.99ab	85882.52±2600.72a	83238.03±10298.25a	91937.18±10807.81a	80078.56±3708.09a	86986.91±5584.46a	ns	ns	ns
3	1-Butanol	150000	3198.02±71.72a	2593.5±56.94c	2795.66±50.75b	2680.94±77.05bc	1116.78±126.6a	1171.95±98.76a	1176.4±58.31a	1139.06±87.73a	****	***	***
4	Isopentanol	30000	382340.85±7699.79a	318378.1±4799.77c	331895.65±3068.79bc	334406.51±7209.28b	204326.92±21617.04b	222198.7±26638.64ab	215565.61±10270.06ab	257836.16±20425.51a	****	ns	**
5	1-Pentanol	80000	52.71±1.63b	66.27±3.5a	64.51±3.69a	53.41±3.41b	38.11±5.51a	47.08±7.76a	41.55±8.03a	46.81±3.97a	****	*	ns
6	4-Methylpentanol	50000	65.27±2.55a	53.33±0.06c	62.68±1.13a	57.64±1.81b	29.39±3b	31.78±3.44b	28.91±1.5b	44.01±5.92a	****	**	***
7	3-Methylpentanol	50000	139.22±2.26a	97.06±2.88d	117.16±1.74b	107.9±2.94c	3.39±0.29b	3.51±0.34b	3.33±0.2b	4.58±0.34a	****	****	****
8	1-Heptanol	300	25.66±0.82d	37.04±0.62b	41.15±0.66a	30.4±1.58c	34±1.76ab	25.47±6.61b	31.36±3.35ab	37.76±3.15a	ns	*	***
9	2-Heptanol	100	5.01±0.13d	6.37±0.19c	7.01±0.08b	7.7±0.5a	6.64±0.74c	16.53±2.25a	11.18±0.62b	6.14±0.38c	****	****	****
10	1-Octen-3-ol	20	3.08±0.61a	3.46±0.13a	3.9±0.25a	3.28±0.19a	8.71±0.97a	3.36±0.52c	4.41±0.33bc	6.26±1.3b	****	***	****
11	1-Octanol	900	46.14±2.67c	78.74±4.55b	85.04±2.28b	100.24±3.12a	45.59±4.5bc	56.4±6.6b	36.92±1.83c	93.36±8.6a	****	****	****
12	1-Decanol	400	5.4±0.37b	7.46±0.52a	6.82±0.48a	7.66±0.49a	6.71±0.42b	9.89±1.25a	6.02±0.15b	9.71±0.88a	**	****	*
13	Ethyl Acetate	7500	87839.32±940.41b	88614.56±993.31ab	92484.95±2186.22a	91393.13±2382.56ab	74510.24±7644.73a	70400.96±8689.01ab	57811.59±3143.32bc	51836.66±4570.66c	****	*	**
14	Ethyl lactate	150000	331947.03±26050.51b	405104.05±35186.52a	373114.98±23859.83ab	404729.56±30685.61a	158554.74±24999.83b	223087.32±35187.99a	154713.86±5824.94b	159124.69±11071.75b	****	*	ns
15	Ethyl isobutyrate	15	65.58±0.28ab	72.43±1.21a	68.03±6.32ab	61.46±1.51b	129.03±10.58a	131.21±13.97a	120.32±33.15a	131.53±13.1a	****	ns	ns
16	Ethyl butanoate	400	109.4±1.49c	124.33±2.63a	106.46±5.3bc	115.79±4.36ab	64.24±7.56a	69.7±9.04a	71.02±4.3a	68.57±6.11a	****	ns	ns
17	Ethyl 3-hydroxybutyrate	20000	345.38±30.27a	296.87±20.13a	346.2±50.75a	398.01±121.66a	0±0a	0±0a	0±0a	0±0a	****	ns	ns
18	Ethyl 2-methylbutanoate	1	5.12±0.1a	4.52±0.38a	4.46±0.48a	4.55±0.38a	4.14±0.47b	3.97±0.4b	4.45±0.31ab	5.31±0.48a	ns	ns	*
19	Ethyl 3-methylbutanoate	3	7.94±0.11a	6.41±0.15b	6.44±0.51b	6.14±0.69b	4.62±0.55b	4.58±0.52b	5.37±0.35b	6.86±0.53a	****	*	***
20	Ethyl (E)-3-hexenoate	nd	1.62±0.06a	1.47±0.01b	1.48±0.01b	1.48±0.05b	1.11±0.05a	0.96±0.01b	1.08±0.04a	1.03±0.03ab	****	***	ns
21	Diethyl succinate	100000	1254.45±144.74a	1684.14±342.9a	1220.54±126.05a	1118.76±277.62a	270.43±46.25a	203.27±54.51a	178.85±12.95a	269.06±33.46a	****	ns	ns
22	Ethyl hexanoate	80	464.18±6.2a	434.11±12.02ab	375.67±25.28c	405.16±30.18bc	193.1±31.26a	194.81±31.05a	226.47±18.31a	228.8±25.01a	****	ns	**
23	Ethyl 2-hydroxy-4-methylpentanoate	nd	84.9±3.63a	93.53±4.79a	92.64±5.63a	90.84±4.17a	133.43±14.15a	137.45±23.99a	87.29±5.12b	112.99±10.7ab	***	*	*
24	Ethyl heptanoate	220	1.37±0.02c	1.79±0.05b	2.14±0.17a	1.6±0.11bc	1.23±0.19b	1.05±0.15b	2.28±0.15a	0.93±0.1b	****	****	***
25	Ethyl octanoate	580	458.15±12.57a	425.88±8.75ab	354.12±30.32c	383.29±18.37bc	312.45±37.46b	353.08±46.8a	346.77±22.79ab	407.37±38.45ab	**	ns	**
26	Ethyl nonanoate	nd	0.44±0.01a	0.41±0.02a	0.48±0.05a	0.43±0.02a	0.73±0.09b	0.75±0.08b	1.21±0.08a	0.76±0.03b	****	****	****
27	Ethyl decanoate	200	151.58±4.46a	141.2±4.49a	110.98±6.22b	111.77±1.87b	115.43±9.66b	130.4±13.46ab	139.3±7.02ab	143.55±10.68a	ns	ns	****
28	Ethyl dodecanoate	1500	49.38±1.83a	44.59±0.17b	38.45±0.7c	37.02±0.73c	35.03±1.23a	38.26±4.22a	37.69±1.64a	40.14±1.16a	***	*	****
29	Ethyl hexadecanoate	1500	57.63±6.45a	52.12±3.19a	47.86±4.68a	47.31±0.37a	181.26±29.72a	183.1±30.44a	195.29±17.38a	211.85±15.1a	****	ns	ns
30	Isobutyl acetate	1584	54.87±0.82b	58.64±0.72a	50.76±2.28c	56.65±1.7ab	59.11±6.46a	62.21±7.39a	49.15±2.85a	48.74±4.13a	ns	*	ns
31	Isoamyl acetate	30	893.12±7.63a	747.68±20.49b	622.42±35.86c	731.24±31.39b	453.19±57.58a	542.7±68.42a	484.13±32.93a	528.37±50.92a	****	**	***
32	(Z)-3-Hexenol acetate	nd	3.72±0.04a	2.71±0.02d	3.16±0.03b	2.95±0.08c	19.04±1.91b	19.42±2.64b	20.01±1.21b	28.74±3.07a	****	**	**
33	Hexyl acetate	670	9.72±0.13a	9.01±0.19b	8.02±0.33c	8.39±0.4bc	3.66±0.35b	4.41±0.41a	3.69±0.18b	3.38±0.17b	****	***	**
34	Heptyl acetate	nd	0.43±0.01b	0.45±0.01a	0.45±0.01a	0.42±0b	0.37±0.02a	0.37±0.02a	0.4±0.01a	0.38±0.01a	****	*	ns
35	Methyl hexanoate	nd	1.81±0.03a	1.61±0.08b	1.56±0.09b	1.74±0.09ab	0.67±0.15b	0.7±0.14ab	0.98±0.1a	0.9±0.1ab	****	ns	*
36	Isoamyl lactate	200	10.81±0.04a	10.72±0.04b	10.62±0.05c	10.65±0.02bc	15.88±0.46a	16.74±1.56a	15.24±1.24a	14.88±0.47a	****	ns	ns
37	Methyl octanoate	200	1.55±0.04a	1.47±0.03ab	1.34±0.1b	1.44±0.08ab	1.23±0.13b	1.44±0.17ab	1.62±0.11a	1.75±0.15a	ns	ns	**
38	Isoamyl hexanoate	nd	0.79±0.01a	0.62±0b	0.58±0.04b	0.63±0.02b	0.77±0.05b	0.7±0.05b	0.77±0.03b	0.95±0.05a	****	***	****
39	Methyl decanoate	1000	0±0a	0±0a	0±0a	0±0a	1058.62±97.2c	1325.25±161.54bc	1839.98±125.09a	1608.69±132.24ab	****	***	***
40	Isoamyl octanoate	nd	4.7±0.04a	4.6±0.04a	4.46±0.06b	4.44±0.03b	4.38±0.11b	4.42±0.14b	4.52±0.09b	5.22±0.17a	ns	***	****
41	Isopentyl decanoate	125	0±0a	0±0a	0±0a	0±0a	580.02±23.19b	641.89±41.31b	610.68±18.97b	719.66±20.71a	****	***	***
42	Isopentanoic acid	33.4	201.31±3.21b	207.32±2.03a	192.9±2.33c	183±1.86d	190.34±3.36b	203.93±6.66a	186.87±1.48b	209.73±3.7a	****	ns	ns
43	Hexanoic acid	3000	1825.48±216.43a	1595.88±185.9a	1702.71±156.03a	1833.16±477.74a	0±0a	0±0a	0±0a	0±0a	****	ns	ns
44	Octanoic acid	10000	1383.04±164.45a	1335.77±112.24a	1376.15±78.12a	1483.97±378.61a	656.69±3.48a	719.49±107.13a	694.55±50.76a	765.72±51.06a	****	ns	ns
45	n-Decanoic acid	6000	226.29±16.05a	231.36±8.71a	236.5±4.29a	250.14±33.59a	181.68±3.29a	170.8±9.06ab	156.11±9.9b	158.53±2.75b	****	ns	ns
46	Benzaldehyde	2000	2.56±0.17c	2.55±0.14c	3.13±0.02b	3.84±0.27a	2.08±0.21b	1.68±0.21b	2.6±0.1a	1.8±0.15b	****	****	****
47	Benzyl alcohol	200000	643.92±94.14ab	544.65±65.31b	760.07±77.24ab	959.86±303.44a	450.73±57.61a	580.32±146.49a	447.18±23.41a	604.62±46.23a	**	ns	ns
48	Styrene	nd	1.88±0.03a	2.12±0.03a	1.84±0.27a	1.91±0.16a	3.06±0.33b	3.97±0.39a	4.12±0.29a	4.09±0.29a	****	*	*
49	Phenylacetaldehyde	1	29.45±3.61a	25.76±1.54a	29.49±2.78a	29.42±1.91a	14.56±1.53b	17.65±4.02ab	15.85±0.76ab	21.42±1.74a	****	ns	ns
50	Phenylethyl alcohol	10000	108968.54±16962.28a	70426.36±6550.46a	100917.33±8152.76a	95031.41±26211.56a	63080.55±7847.75b	82365.87±20910.09ab	76791.86±4159.63ab	105004.59±8342.38a	ns	ns	*
51	Ethyl salicylate	nd	1±0a	0.98±0b	0.98±0c	0.93±0bc	0±0a	0±0b	0±0b	0±0b	****	****	****
52	Methyl salicylate	nd	2.51±0.43a	1.51±0.04b	1.19±0.03b	0.79±0.03c	0.51±0.05a	0.36±0.05a	0.35±0.02a	0.4±0.03a	****	****	****
53	Ethyl phenylacetate	nd	3.29±0.16c	3.72±0.24b	4.25±0.14a	3.4±0.14bc	2.39±0.17c	2.94±0.29b	3.88±0.22a	2.46±0.18bc	****	****	ns
54	Phenethyl acetate	250	31.63±2.9a	25.53±2.42b	21.96±0.54b	21.42±1.79b	23.23±2.17a	26.6±3.68a	21.56±0.85a	26.74±3.01a	ns	*	**
55	Ethyl hydrocinnamate	1.6	2.21±0.04a	2.18±0.01bc	2.13±0.02c	2.12±0.02c	2.21±0.04b	2.34±0.08a	2.24±0.02ab	2.31±0.05ab	****	ns	*
56	1-Hexanol	8000	4053.94±83.56a	4014.6±106.61a	3943.78±56.43a	3978.51±138.12a	2292.02±237.02a	2304.87±253.25a	2280.06±107.06a	2553.8±199.67a	****	ns	ns
57	(E)-3-Hexen-1-ol	1000	109.95±3.24a	108.43±6.6a	116±3.54a	106.59±5.48a	107.23±25.55a	90.37±13.67a	114.01±9.78a	115.72±11.53a	ns	ns	ns
58	(Z)-3-Hexen-1-ol	1000	38.63±1.47c	45.24±1.51b	51.93±0.68a	31.82±1.17d	42.11±3.63a	50.94±6.31a	45.29±1.97a	44.26±3.51a	*	***	**
59	(E)-2-Hexen-1-ol	15000	28.59±2.11ab	26.85±1.3ab	25.76±0.32b	29.76±1.45a	0±0a	0±0a	0±0a	0±0a	****	ns	ns
60	(Z)-2-Hexen-1-ol	nd	33.24±2.06ab	31.97±0.46b	36.67±0.44a	33.9±2.3ab	11.42±3.07b	17.56±1.12a	18±1.73a	19.92±3.24a	****	*	*
61	1-Nonanol	58	1.61±0.04c	2.87±0.2b	2.9±0.11b	3.31±0.09a	21.11±1.32a	20.64±1.85a	22.99±0.74a	23.44±1.48a	****	*	ns
62	2-Nonanol	600	12.09±0.71b	14.69±1.11a	16.18±0.72a	14.43±0.6a	1.75±0.17bc	2.19±0.13a	1.64±0.13c	2.03±0.17ab	****	**	**
63	β-Damascenone	0.05	5.46±0.17a	4.8±0.51ab	4.97±0.19ab	4.66±0.24b	3.34±0.31b	4.53±0.71a	4.25±0.17ab	5.03±0.59a	**	ns	**
64	p-Cymene	nd	0.46±0.01b	0.77±0.04a	0.71±0.11a	0.7±0.06a	0.65±0.06b	1.36±0.13a	0.76±0.05b	0.73±0.05b	****	****	***
65	Linalool	15	2.16±0.05b	2.26±0.08b	2.42±0.08a	2.14±0.01b	1.29±0.14a	1.67±0.42a	1.33±0.06a	1.41±0.21a	****	ns	ns
66	4-Terpinenol	5000	4.64±0.07c	16.79±1.52a	13.73±0.69b	16.17±0.65a	34.43±3.24b	136.14±15.67a	44.41±3.27b	38.83±4.62b	****	****	****
67	α-Terpineol	1000	1.18±0.1a	1.22±0.05a	1.32±0.13a	1.11±0.07a	0.83±0.05b	1.27±0.15a	0.84±0.03b	1.1±0.11a	***	*	**
68	Citronellol	100	10.11±0.74a	9.66±1.26a	9.98±0.68a	9.81±1.04a	9.1±1.11a	12.01±1.2a	9.26±1.4a	11.14±1.61a	ns	ns	ns
69	Phenol	7100	28.9±3.87a	36.66±7.05a	49.72±6.4a	52.29±16.88a	14.42±2.68b	24.78±6.78a	10.69±1.38b	24.41±3.32a	****	*	ns
70	m-Cresol	68	11.51±2.22a	9.6±1.63a	9.59±1.39a	12.14±4.58a	11.17±1.59a	9.69±2.42a	5.02±0.25b	7.93±0.47ab	ns	ns	ns
71	4-Ethylphenol	440	4.25±0.53b	5.73±0.71b	10.53±0.87ab	16.92±5.7a	43±5.56a	32.64±8.73a	12.17±0.66b	32.35±2.59a	****	**	***
72	Furfural	14100	174.48±15.13a	95.32±19.39b	180.45±8.5a	163.2±6.93a	0±0a	0±0a	0±0a	0±0a	****	****	****
73	Methionol	500	3615.03±786.28a	2067.82±281.55b	3384.17±284.93ab	3744.33±806.97a	2754.66±304b	3307.45±962.1ab	3331.23±191.66ab	4282.81±335.03a	ns	*	ns
74	Acetoin	150000	704.3±25.43b	1468.78±37.65a	498.56±14.05c	718.31±153b	375.93±95.01b	287.61±70.68b	790.35±53.88a	887.6±85.88a	****	****	****
The compounds whose OAV values >0.1 were marked in bold.
OT: odor threshold; V: vintages; P: plots; V×P: vintages and plots. Different letters indicate significant differences between four plots in the same vintage by one-way ANOVA analysis (p < 0.05). *, **, *** and **** indicate significance performed by two-way ANOVA analysis between four plots in two vintages at p < 0.05, 0.01, 0.001and 0.0001, respectively. The compounds whose OAV values >0.1 were…

## Sheet: Table S9
Table S9. The qualitative information, threshold, descriptor and series of aroma compounds of MLF wines.
No.	compound	RT(min)	category	qualitative method	threshold(μg/L)	reference	matrix of threshold detection	descriptor	reference	odor series
1	1-Propanol	9.593	higher alcohols	S, MS, RI	306000	[60]	A	Alcohol, ripe fruit	[60]	1, 5
2	Isobutanol	11.217	higher alcohols	S, MS, RI	40000	[61]	B	Green, fresh, fusel, Fruity, apple, banana, alcohol, solvent,	[3-5]	1, 5, 3
3	1-Butanol	13.072	higher alcohols	S, MS, RI	150000	[60]	A	Medicinal, medicinal	[1, 5]	8
4	Isopentanol	15.642	higher alcohols	S, MS, RI	30000	[61]	B	sweet, fusel, solvent, sweet, cake	[3, 5]	1, 5
5	1-Pentanol	17.303	higher alcohols	S, MS, RI	80000	[65]	C	Fruity, balsamic, almond	[7, 8]	1, 6
6	4-Methylpentanol	20.017	higher alcohols	S, MS, RI	50000	[68]	D	Nutty	[66]	1
7	3-Methylpentanol	20.576	higher alcohols	S, MS, RI	50000	[68]	D	Pungent, solvent, green	[69]	5, 3, 4
8	1-Heptanol	26.037	higher alcohols	S, MS, RI	300	[70]	C	chemical, green, putrid, unpleasant, wood, Leafs, herbal	[66]	5, 3
9	2-Heptanol	20.192	higher alcohols	S, MS, RI	100	[71]	E	Mushroom, fruity, floral	[71]	1, 2, 8
10	1-Octen-3-ol	25.882	higher alcohols	S, MS, RI	20	[71]	F	earth, fat, floral, green, herb	[72]	1, 3, 6, 8
11	1-Octanol	30.276	higher alcohols	S, MS, RI	900	[65]	C	Intense citrus, Wax, green, citrus, coconut	[4, 7]	1, 5
12	1-Decanol	38.203	higher alcohols	S, MS, RI	400	[70]	C	orange, floral	[63]	1, 2
13	Ethyl Acetate	6.408	fatty acid ethyl esters	S, MS, RI	7500	[61]	B	Fruity, pineapple, fruity, solvent	[4, 5]	1, 5
14	Ethyl lactate	21.444	fatty acid ethyl esters	S, MS, RI	150000	[60]	A	Fruity, buttery	[60]	1, 6
15	Ethyl isobutyrate	7.868	fatty acid ethyl esters	S, MS, RI	15	[61]	B	strawberry	[73]	1
16	Ethyl butanoate	9.663	fatty acid ethyl esters	S, MS, RI	400	[60]	A	fruity, sweet, Strawberry, apple	[3, 5]	1
17	Ethyl 3-hydroxybutyrate	28.872	fatty acid ethyl esters	S, MS, RI	20000	[62]	G	Fruity, grape, green	[63]	1, 3
18	Ethyl 2-methylbutanoate	10.104	fatty acid ethyl esters	S, MS, RI	1	[61]	B	apple, sweet, banana	[74]	1
19	Ethyl 3-methylbutanoate	10.597	fatty acid ethyl esters	S, MS, RI	3	[61]	B	fruit, floral	[74]	1, 2
20	Ethyl (E)-3-hexenoate	19.789	fatty acid ethyl esters	S, MS, RI	nd	[60]	A	ND	[63]	ND
21	Diethyl succinate	35.14	fatty acid ethyl esters	S, MS, RI	100000			Fruity, cooked apple, ylang		1, 2, 7
22	Ethyl hexanoate	16.846	fatty acid ethyl esters	S, MS, RI	80	[68]	D	Floral, fruity, anise	[66]	1, 4, 2
23	Ethyl 2-hydroxy-4-methylpentanoate	29.872	fatty acid ethyl esters	S, MS, RI	nd			ND		ND
24	Ethyl heptanoate	21.032	fatty acid ethyl esters	S, MS, RI	220	[63]	H	Sweet, fruity, pineapple	[66]	1
25	Ethyl octanoate	25.373	fatty acid ethyl esters	S, MS, RI	580	[60]	A	Floral, apple, peer, Sweet, fruity, pineapple,	[3, 4, 7]	1, 2
26	Ethyl nonanoate	29.528	fatty acid ethyl esters	S, MS, RI	nd			Banana, grape	[63]	1
27	Ethyl decanoate	33.609	fatty acid ethyl esters	S, MS, RI	200	[75]	I	Fruity, rose, greasy, Flower, soap	[4, 7]	1, 5, 6, 2
28	Ethyl dodecanoate	41.219	fatty acid ethyl esters	S, MS, RI	1500	[70]	C	sweet, floral, fruity	[76]	1, 2
29	Ethyl hexadecanoate	54.605	fatty acid ethyl esters	S, MS, RI	1500	[77]	J	Fatty, fruity	[77]	1, 6
30	Isobutyl acetate	9.031	higher alcohol acetates	S, MS, RI	1584	[63]	H	Fruity, apple, banana	[63]	1
31	Isoamyl acetate	12.477	higher alcohol acetates	S, MS, RI	30	[61]	B	banana, Banana, fruity, sweet	[3, 4]	1
32	(Z)-3-Hexenol acetate	20.58	higher alcohol acetates	MS, RI	nd			ND		ND
33	Hexyl acetate	18.448	higher alcohol acetates	S, MS, RI	670	[60]	A	grape, Pleasant fruity, pear	[3, 4]	1
34	Heptyl acetate	22.757	higher alcohol acetates	S, MS, RI	nd			ND		ND
35	Methyl hexanoate	14.963	other esters	S, MS, RI	nd			blueberry, fruity, floral	[78]	1, 2
36	Isoamyl lactate	30.929	other esters	S, MS, RI	200	[70]	C	Fruity, milky	[79]	1, 6
37	Methyl octanoate	23.458	other esters	S, MS, RI	200	[80]	E	Fruity, pineapple	[63]	1
38	Isoamyl hexanoate	26.332	other esters	S, MS, RI	nd			ND		ND
39	Methyl decanoate	31.947	other esters	MS, RI	1000	[81]	K	Wax, soapy, fruit	[63]	1, 5, 6
40	Isoamyl octanoate	34.378	other esters	MS, RI	nd			ND		ND
41	Isopentyl decanoate	41.896	other esters	S, MS, RI	125	[75]	I	Sweet	[63]	1
42	Isopentanoic acid	35.666	organic acids	S, MS, RI	33.4	[75]	I	cheese	[73]	6
43	Hexanoic acid	41.437	organic acids	S, MS, RI	3000	[60]	A	Cheese, fatty	[60]	6
44	Octanoic acid	48.675	organic acids	S, MS, RI	10000	[60]	A	Fatty	[60]	6
45	n-Decanoic acid	55.254	organic acids	S, MS, RI	6000	[60]	A	Fatty	[60]	6
46	Benzaldehyde	29.466	benzenoid compounds	S, MS, RI	2000	[60]	A	Almond, fragant, roasted, almond	[1, 5]	1, 2, 8
47	Benzyl alcohol	42.671	benzenoid compounds	S, MS, RI	200000	[62]	G	roasted, toasted, Jasmine, hyacinth	[5, 7]	2, 8
48	Styrene	18.072	benzenoid compounds	S, MS, RI	nd			balsamic	[82]	6
49	Phenylacetaldehyde	34.263	benzenoid compounds	S, MS, RI	1	[62]	G	floral, honey	[83]	1, 2
50	Phenylethyl alcohol	43.91	benzenoid compounds	S, MS, RI	10000	[61]	B	Roses, floral	[76]	2
51	Ethyl salicylate	40.518	benzenoid compounds	S, MS, RI	nd			ND		ND
52	Methyl salicylate	39.304	benzenoid compounds	S, MS, RI	nd			ND		ND
53	Ethyl phenylacetate	39.448	benzenoid compounds	S, MS, RI	nd	[84]		Roses, floral	[63]	2
54	Phenethyl acetate	40.561	benzenoid compounds	S, MS, RI	250	[61]	B	Flowery, rose, Floral, pleasant, fruity, rose, honey	[3-5, 26]	1, 2
55	Ethyl hydrocinnamate	42.996	benzenoid compounds	S, MS, RI	1.6	[75]	I	Fruity, smoke, licorice	[86]	1, 4, 8
56	1-Hexanol	21.683	C6 compounds	S, MS, RI	8000	[61]	B	Herbaceous, grass, woody, Green, grass, herbaceous, wood,	[4, 5, 15]	3
57	(E)-3-Hexen-1-ol	22.186	C6 compounds	S, MS, RI	1000	[64]	B	herbaceous, green, Green, earthy, bitter	[5, 7]	3, 8
58	(Z)-3-Hexen-1-ol	23.121	C6 compounds	S, MS, RI	1000	[64]	B	herbaceous, green, Green, earthy, bitter	[5, 7]	3, 8
59	(E)-2-Hexen-1-ol	24.009	C6 compounds	S, MS, RI	15000	[64]	B	herbaceous, green, Green, earthy, bitter	[5, 7]	3, 8
60	(Z)-2-Hexen-1-ol	24.406	C6 compounds	S, MS, RI	nd			ND		ND
61	1-Nonanol	34.328	C6 compounds	S, MS, RI	58	[70]	C	Honey, sweet	[87]	1, 2
62	2-Nonanol	28.649	C6 compounds	MS, RI	600	[88]	E	Mushroom, fruity, floral	[63]	1, 2, 8
63	β-Damascenone	40.734	C13-norisoprenoids	S, MS, RI	0.05	[61]	B	Baked fruit, rape fruit, Floral, honey, sweet, baked apple,	[3, 4, 30]	1, 2, 7
64	p-Cymene	18.544	terpenes	S, MS, RI	nd			ND		ND
65	Linalool	29.875	terpenes	S, MS, RI	15	[61]	B	Citric, flowery, fresh, Citrus, lavender, rose	[3, 4]	1, 3, 2
66	4-Terpinenol	32.338	terpenes	S, MS, RI	5000	[64]	B	flowery, orange juice	[5, 31]	1, 2
67	α-Terpineol	35.948	terpenes	S, MS, RI	1000	[60]	A	Lilac, floral, sweet	[60]	1, 2
68	Citronellol	38.377	terpenes	S, MS, RI	100	[61]	B	floral	[91]	2
69	Phenol	47.082	volatile phenols	S, MS, RI	7100	[92]	B	ND		ND
70	m-Cresol	49.562	volatile phenols	S, MS, RI	68	[92]	B	medicinal, woody, leather, phenolic	[93]	8
71	4-Ethylphenol	52.464	volatile phenols	S, MS, RI	440	[89]	J	ND		ND
72	Furfural	26.871	furans	S, MS, RI	14100	[75]	I	sweet, cake, burnt, almond, earthy, wood	[5, 19]	1, 8
73	Methionol	36.755	sulfur compounds	S, MS, RI	500	[61]	B	Cooked potato, garlic	[69]	4, 7
74	Acetoin	19.188	carbonyls	S, MS, RI	150000	[60]	A	Buttery, cream	[60]	6
Note: The compounds whose OAV values >0.1 were marked in bold. ND: not detected. 1. The qualitative method is divided into three types, S, MS and RI. S: according to the retention time of the standard, mass spectrum information and retention index. MS: according to mass spectrum information in NIST11 mass spectrum library; RI: according to the retention index in literature. 2. The threshold detec…
References
[60]	Peinado, R.A.; Moreno, J.; Bueno, J.E.; Moreno, J.A.; Mauricio, J.C. Comparative study of aromatic compounds in two young white wines subjected to pre-fermentative cryomaceration. Food Chemistry 2004, 84(4), 585-590.
[61]	Guth, H. Quantitation and sensory studies of character impact odorants of different white wine varieties. JOURNAL OF AGRICULTURAL AND FOOD CHEMISTRY 1997, 45(8), 3027-3032.
[62]	Gomez-Miguez, M.J.; Cacho, J.F.; Ferreira, V.; Vicario, I.M.; Heredia, F.J. Volatile components of zalema white wines. FOOD CHEMISTRY 2007, 100(4), 1464-1473.
[63]	Li, N.; Wang, L.Y.; Yin, J.; Ma, N.; Tao, Y.S. Adjustment of impact odorants in hutai-8 rose wine by co-fermentation of pichia fermentans and saccharomyces cerevisiae. FOOD RESEARCH INTERNATIONAL 2022, 153.
[64]	Franco, M.; Peinado, R.A.; Medina, M.; Moreno, J. Off-vine grape drying effect on volatile compounds and aromatic series in must from pedro ximenez grape variety. JOURNAL OF AGRICULTURAL AND FOOD CHEMISTRY 2004, 52(12), 3905-3910.
[65]	Hua, L. Wine tasting. Science Press: Beijing; 2006;pp.
[66]	Furdikova, K.; Makysova, K.; Durcanska, K.; Spanik, I.; Malik, F. Influence of yeast strain on aromatic profile of gewurztraminer wine. LWT-FOOD SCIENCE AND TECHNOLOGY 2014, 59(1), 256-262.
[67]	Garcia-Carpintero, E.G.; Sanchez-Palomo, E.; Gallego, M.a.G.; Gonzalez-Vinas, M.A. Characterization of impact odorants and sensory profile of bobal red wines from spain's la mancha region. FLAVOUR AND FRAGRANCE JOURNAL 2012, 27(1), 60-68.
[68]	Moreno, J.A.; Zea, L.; Moyano, L.; Medina, M. Aroma compounds as markers of the changes in sherry wines subjected to biological ageing. Food Control 2005, 16(4), 333-338.
[69]	Peinado, R.A.; Mauricio, J.C.; Moreno, J. Aromatic series in sherry wines with gluconic acid subjected to different biological aging conditions by saccharomyces cerevisiae var. Capensis. Food Chemistry 2006, 94(2), 232-239.
[70]	Tao, Y.; Zhang, L. Intensity prediction of typical aroma characters of cabernet sauvignon wine in changli county (china). LWT - Food Science and Technology 2010, 43(10), 1550-1556.
[71]	La Guerche, S.; Dauphin, B.; Pons, M.; Blancard, D.; Darriet, P. Characterization of some mushroom and earthy off-odors microbially induced by the development of rot on grapes. JOURNAL OF AGRICULTURAL AND FOOD CHEMISTRY 2006, 54(24), 9193-9200.
[72]	1-octen-3-ol. Available online: https://www.vcf-online.nl/VcfCompoundDetails.cfm?volatkey=0205251300 (accessed on 28th Apri. 2023).
[73]	Callejon, R.M.; Morales, M.L.; Ferreira, A.C.S.; Troncoso, A.M. Defining the typical aroma of sherry vinegar: Sensory and chemical approach. JOURNAL OF AGRICULTURAL AND FOOD CHEMISTRY 2008, 56(17), 8086-8095.
[74]	Gurbuz, O.; Rouseff, J.M.; Rouseff, R.L. Comparison of aroma volatiles in commercial merlot and cabernet sauvignon wines using gas chromatography - olfactometry and gas chromatography - mass spectrometry. JOURNAL OF AGRICULTURAL AND FOOD CHEMISTRY 2006, 54(11), 3990-3996.
[75]	Ferreira, V.; Lopez, R.; Cacho, J.F. Quantitative determination of the odorants of young red wines from different grape varieties. JOURNAL OF THE SCIENCE OF FOOD AND AGRICULTURE 2000, 80(11), 1659-1667.
[76]	Zhang, M.; Zhong, T.; Heygi, F.; Wang, Z.; Du, M. Effects of inoculation protocols on aroma profiles and quality of plum wine in mixed culture fermentation of metschnikowia pulcherrima with saccharomyces cerevisiae. Lwt 2022, 161.
[77]	Li, H.; Tao, Y.S.; Wang, H.; Zhang, L. Impact odorants of chardonnay dry white wine from changli county (china). EUROPEAN FOOD RESEARCH AND TECHNOLOGY 2008, 227(1), 287-292.
[78]	Mayr, C.M.; Geue, J.P.; Holt, H.E.; Pearson, W.P.; Jeffery, D.W.; Francis, I.L. Characterization of the key aroma compounds in shiraz wine by quantitation, aroma reconstitution, and omission studies. JOURNAL OF AGRICULTURAL AND FOOD CHEMISTRY 2014, 62(20), 4528-4536.
[79]	Diez-Ozaeta, I.; Lavilla, M.; Amarita, F. Wine aroma profile modification by oenococcus oeni strains from rioja alavesa region: Selection of potential malolactic starters. INTERNATIONAL JOURNAL OF FOOD MICROBIOLOGY 2021, 356.
[80]	Takeoka, G.; Buttery, R.G.; Flath, R.A.; Teranishi, R.; Wheeler, E.L.; Wieczorek, R.L.; Guentert, M. Volatile constituents of pineapple (ananas-comosus [l] merr). ACS SYMPOSIUM SERIES 1989, 388, 223-237.
[81]	Meilgaard, M.C.: Flavor chemistry of beer : Part ii : Flavor and threshold of 239 aroma volatiles. In: : 1975. : ; : .
[82]	Yang, F.; Shi, C.; Yan, L.; Xu, Y.; Dai, Y.; Bi, S.; Liu, Y. Low-frequency ultrasonic treatment: A potential strategy to improve the flavor of fresh watermelon juice. Ultrason Sonochem 2022, 91, 106238.
[83]	Avalos-Martinez, E.; Pino, J.A.; Sayago-Ayerdi, S.; Sosa-Moguel, O.; Cuevas-Glory, L. Assessment of volatile compounds and sensory characteristics of mexican hibiscus (hibiscus sabdariffa l.) calyces hot beverages. J Food Sci Technol 2019, 56(1), 360-366.
[84]	Yu, H.Y.; Guo, W.; Xie, T.; Ai, L.Z.; Tian, H.X.; Chen, C. Aroma characteristics of traditional huangjiu produced around winter solstice revealed by sensory evaluation, gas chromatography-mass spectrometry and gas chromatography-ion mobility spectrometry. FOOD RESEARCH INTERNATIONAL 2021, 145.
[85]	Noguerol-Pato, R.; Gonzalez-Alvarez, M.; Gonzalez-Barreiro, C.; Cancho-Grande, B.; Simal-Gandara, J. Evolution of the aromatic profile in garnacha tintorera grapes during raisining and comparison with that of the naturally sweet wine obtained. Food Chem 2013, 139(1-4), 1052-1061.
[86]	Chin, S.T.; Eyres, G.T.; Marriott, P.J. Application of integrated comprehensive/multidimensional gas chromatography with mass spectrometry and olfactometry for aroma analysis in wine and coffee. Food Chem 2015, 185, 355-361.
[87]	Welke, J.E.; Nicolli, K.P.; Hernandes, K.C.; Biasoto, A.C.T.; Zini, C.A. Adaptation of an olfactometric system in a gc-fid in combination with gcxgc/ms to evaluate odor-active compounds of wine. Food Chem 2022, 370, 131004.
[88]	Du, X.; Finn, C.E.; Qian, M.C. Volatile composition and odour-activity value of thornless ‘black diamond’ and ‘marion’ blackberries. Food Chemistry 2010, 119(3), 1127-1134.
[89]	Cullere, L.; Escudero, A.; Cacho, J.; Ferreira, V. Gas chromatography-olfactometry and chemical quantitative study of the aroma of six premium quality spanish aged red wines. JOURNAL OF AGRICULTURAL AND FOOD CHEMISTRY 2004, 52(6), 1653-1660.
[90]	Kong, C.L.; Li, A.H.; Su, J.; Wang, X.C.; Chen, C.Q.; Tao, Y.S. Flavor modification of dry red wine from chinese spine grape by mixed fermentation with pichia fermentans and s. Cerevisiae. LWT-FOOD SCIENCE AND TECHNOLOGY 2019, 109, 83-92.
[91]	Delgado, J.A.; Sánchez-Palomo, E.; Osorio Alises, M.; González Viñas, M.A. Chemical and sensory aroma typicity of la mancha petit verdot wines. Lwt 2022, 162.
[92]	Parker, M.; Osidacz, P.; Baldock, G.A.; Hayasaka, Y.; Black, C.A.; Pardon, K.H.; Jeffery, D.W.; Geue, J.P.; Herderich, M.J.; Francis, I.L. Contribution of several volatile phenols and their glycoconjugates to smoke-related sensory properties of red wine. JOURNAL OF AGRICULTURAL AND FOOD CHEMISTRY 2012, 60(10), 2629-2637.
[93]	Ling, M.Q.; Bai, X.X.; Cui, D.S.; Shi, Y.; Duan, C.Q.; Lan, Y.B. An efficient methodology for modeling to predict wine aroma expression based on quantitative data of volatile compounds: A case study of oak barrel-aged red wines. FOOD RESEARCH INTERNATIONAL 2023, 164.
